# Supplementary material for: Modeling current and future global distribution of Chrysomya bezziana under changing climate
Source: Sci Rep. 2020 Mar 18;10:4947. doi: 10.1038/s41598-020-61962-8 (PMC7080715; doi:10.1038/s41598-020-61962-8)
Supplement: Supplementary file 2 — Supplementary information2 [file 41598_2020_61962_MOESM2_ESM.csv]

species	longitude	latitude
Ch_bezziana	11.978	6.167
Ch_bezziana	18.988	14.997
Ch_bezziana	15.023	-0.877
Ch_bezziana	25.032	-0.213
Ch_bezziana	-4.988	7.989
Ch_bezziana	9.988	2.016
Ch_bezziana	38.015	8.07
Ch_bezziana	-15.481	13.51
Ch_bezziana	-10.008	10.987
Ch_bezziana	-14.982	12.106
Ch_bezziana	37.89	1.122
Ch_bezziana	-14.054	14.057
Ch_bezziana	25.969	-30.001
Ch_bezziana	29.991	15.042
Ch_bezziana	31.47	-26.495
Ch_bezziana	35.106	-6.016
Ch_bezziana	32.965	2.122
Ch_bezziana	29.895	-14.868
Ch_bezziana	39.333	-6.102
Ch_bezziana	28.967	-18.937
Ch_bezziana	30.111	13.768
Ch_bezziana	23.904	-28.983
Ch_bezziana	43.496	25.202
Ch_bezziana	44.281	32.854
Ch_bezziana	47.051	30.927
Ch_bezziana	47.322	14.856
Ch_bezziana	47.707	29.475
Ch_bezziana	56.932	20.437
Ch_bezziana	54.052	23.997
Ch_bezziana	51.202	25.455
Ch_bezziana	50.517	26.517
Ch_bezziana	51.511	28.506
Ch_bezziana	53.982	32.194
Ch_bezziana	56.386	27.609
Ch_bezziana	70.544	29.786
Ch_bezziana	74.439	25.919
Ch_bezziana	75.847	29.251
Ch_bezziana	77.161	29.136
Ch_bezziana	78.094	23.181
Ch_bezziana	77.643	20.884
Ch_bezziana	82.064	21.189
Ch_bezziana	84.503	20.1777
Ch_bezziana	88	23.851
Ch_bezziana	79.094	15.635
Ch_bezziana	74.128	15.471
Ch_bezziana	76.495	14.4
Ch_bezziana	78.313	10.362
Ch_bezziana	76.695	9.334
Ch_bezziana	80.983	7.094
Ch_bezziana	89.875	24.011
Ch_bezziana	98.39	21.808
Ch_bezziana	104.789	18.023
Ch_bezziana	107.74	16.09
Ch_bezziana	105.36	12.919
Ch_bezziana	99.512	14.945
Ch_bezziana	116.862	27.85
Ch_bezziana	121.032	23.965
Ch_bezziana	123.39	12.289
Ch_bezziana	101.892	3.645
Ch_bezziana	112.504	2.199
Ch_bezziana	102.13	-0.614
Ch_bezziana	147.052	-6.234
Ch_bezziana	73.2	20.533
Ch_bezziana	75.294	19.13
Ch_bezziana	110.181	-7.855
Ch_bezziana	114.798	0.866
Ch_bezziana	119.795	-9.459
Ch_bezziana	137.844	-4.944
Ch_bezziana	107.7	33.729
Ch_bezziana	114.151	22.381
Ch_bezziana	120.125	-1.881
Ch_bezziana	120.19	-5.389
Ch_bezziana	49.771	24.571
Ch_bezziana	48.45	24.785
Ch_bezziana	47.415	25.82
Ch_bezziana	46.273	29.96
Ch_bezziana	57.837	23.5
Ch_bezziana	59.051	21.787
Ch_bezziana	30.89	-20.187
Ch_bezziana	43.715	15.22
Ch_bezziana	43.834	16.504
Ch_bezziana	56.897	23.952
Ch_bezziana	57.397	22.144
Ch_bezziana	58.634	22.572
Ch_bezziana	58.254	23.5
Ch_bezziana	101.818	2.458
Ch_bezziana	120.372	-10.231
Ch_bezziana	119.552	-5.231
Ch_bezziana	102.97	2.026
Ch_bezziana	147.073	-7.478
Ch_bezziana	54.108	17.094
Ch_bezziana	75.012	36.172
Ch_bezziana	72.454	34.417
Ch_bezziana	72.097	32.335
Ch_bezziana	71.353	33.435
Ch_bezziana	70.372	31.056
Ch_bezziana	71.442	30.104
Ch_bezziana	73.316	30.223
Ch_bezziana	71.383	28.409
Ch_bezziana	66.743	27.189
Ch_bezziana	68.438	24.78
Ch_bezziana	31.358	-29.142
Ch_bezziana	32.145	-21.32
Ch_bezziana	56.242	25.431
